# Supplementary material for: Protonation of Homocitrate and the E1 State of Fe-Nitrogenase Studied by QM/MM Calculations
Source: Inorg Chem. 2023 Nov 21;62(48):19433–45. doi: 10.1021/acs.inorgchem.3c02329 (PMC10698722; doi:10.1021/acs.inorgchem.3c02329)
Supplement: Supplementary file 2 — ic3c02329_si_002.zip [file ic3c02329_si_002.zip]

Archive with 12 entries (11 files):
- Coord-B2-r2SCAN/
- __MACOSX/._Coord-B2-r2SCAN
- Coord-B2-r2SCAN/Fe2-BS2358.xyz
- __MACOSX/Coord-B2-r2SCAN/._Fe2-BS2358.xyz
- Coord-B2-r2SCAN/S2B_5-BS2467.xyz
- __MACOSX/Coord-B2-r2SCAN/._S2B_5-BS2467.xyz
- Coord-B2-r2SCAN/S3A_5-BS2467.xyz
- __MACOSX/Coord-B2-r2SCAN/._S3A_5-BS2467.xyz
- Coord-B2-r2SCAN/S2B_3-BS2467.xyz
- __MACOSX/Coord-B2-r2SCAN/._S2B_3-BS2467.xyz
- Coord-B2-r2SCAN/C3457-BS2468.xyz
- __MACOSX/Coord-B2-r2SCAN/._C3457-BS2468.xyz
