# Supplementary material for: Protonation of Homocitrate and the E1 State of Fe-Nitrogenase Studied by QM/MM Calculations
Source: Inorg Chem. 2023 Nov 21;62(48):19433–45. doi: 10.1021/acs.inorgchem.3c02329 (PMC10698722; doi:10.1021/acs.inorgchem.3c02329)
Supplement: Supplementary file 2 — ic3c02329_si_002.zip [file ic3c02329_si_002.zip › Coord-B2-r2SCAN/Fe2-BS2358.xyz]

188
Energy = -19531.6681985467
H    44.0691184   68.3594942   68.2805450 
C    43.4552689   69.2680291   68.5371669 
H    42.4060192   69.0091947   68.3041335 
C    43.5665927   69.6102865   70.0248427 
H    43.1647191   68.8281539   70.6956979 
H    44.6144362   69.8026630   70.3233155 
H    43.0131779   70.5389276   70.2392965 
C    43.8950577   70.4474783   67.6634495 
H    43.7385808   70.2852452   66.5830217 
H    43.3361242   71.3553650   67.9558274 
H    44.9606729   70.6917537   67.8270133 
H    49.4325696   69.7697639   67.8332378 
C    48.3886838   70.1028544   67.9466334 
H    48.2632707   71.0404482   67.3816672 
H    47.6960550   69.3337196   67.5702655 
N    48.1117900   70.3422292   69.3800427 
H    47.7293543   69.4910472   69.8827747 
H    48.9180010   70.7595755   69.8828429 
H    47.3453915   71.1036150   69.4603227 
H    38.6540352   73.6864620   66.0030444 
C    39.5415698   73.9766994   66.6390576 
H    39.2834532   74.8909588   67.2044418 
H    39.6802512   73.1794649   67.3945383 
C    40.8821337   74.1476969   65.9154266 
H    41.6917285   73.9963728   66.6559950 
H    41.0315259   73.3505475   65.1606377 
C    41.1503365   75.4751614   65.2107578 
O    40.2699827   76.2875112   64.9083056 
N    42.4587959   75.6937266   64.9264526 
H    43.2342362   75.0688880   65.1773592 
H    42.7180384   76.4933224   64.3488560 
H    36.3415358   69.0516554   70.1300923 
C    36.5817608   69.9049331   70.8137721 
H    35.7200749   70.5905124   70.8465065 
H    36.7034586   69.4808953   71.8320153 
C    37.8053320   70.6935259   70.4590748 
N    37.8578239   72.0282963   70.7934511 
C    39.0752918   72.4407653   70.4913711 
H    39.4809616   73.4465559   70.6271912 
N    39.8144979   71.4313419   69.9693305 
H    40.8172644   71.5171457   69.7636342 
C    39.0299954   70.3046263   69.9488618 
H    39.4167138   69.3442879   69.6196910 
H    41.8766926   71.2313832   78.8533692 
C    42.3711385   70.9930818   77.9021714 
H    42.2455927   69.9342867   77.6838946 
H    43.4292906   71.2329189   78.0030019 
S    41.5982891   71.9953996   76.5871747 
H    37.9574813   73.2848035   77.4015421 
C    37.5642014   73.5356571   76.3757629 
H    36.5785442   73.9654288   76.5781522 
H    38.2179847   74.3101423   75.9225826 
C    37.3661449   72.2961260   75.4826979 
O    36.3122966   72.1688754   74.8706310 
N    38.4049664   71.4504245   75.3913783 
H    39.2420719   71.5857617   75.9653859 
C    38.3609688   70.3051595   74.4879752 
H    37.7914366   70.6334908   73.5995301 
C    39.7792420   69.9579300   74.0663531 
H    39.7370296   69.1783228   73.2930406 
H    40.2914892   70.8413016   73.6240735 
O    40.5582100   69.4226437   75.1271381 
H    40.9022910   70.1800064   75.6526512 
H    37.8591347   69.4054572   74.8952670 
H    47.2355910   81.7687197   72.6569733 
H    47.0827390   80.1476052   73.2434561 
C    47.0799472   80.7135271   72.2922054 
H    47.9221111   80.3808718   71.6610319 
C    45.7327948   80.5925365   71.5760933 
O    45.0093978   81.5431913   71.3310937 
N    45.3750854   79.3172529   71.2293778 
H    45.9380970   78.5044955   71.4911071 
C    44.0500289   79.0998960   70.7136395 
H    43.8016263   79.9070442   70.0093914 
H    44.0393642   78.1239675   70.1935810 
C    42.9169706   79.0773701   71.7400330 
O    41.8360415   79.5875688   71.4316840 
N    43.1650219   78.4196691   72.8881808 
H    44.0583785   77.9133245   72.9924987 
C    42.1347519   78.0294874   73.8304697 
H    41.2806752   78.7153123   73.6945953 
H    41.7916176   77.0028309   73.5947181 
C    42.5782264   78.1315781   75.3018412 
O    43.0023325   79.1805721   75.7680126 
N    42.4101482   76.9844637   76.0152927 
H    42.1189739   76.1455375   75.5118214 
C    42.4986839   76.8678363   77.4655116 
H    41.6072476   77.2903961   77.9509645 
H    42.5215130   75.7841631   77.7377002 
C    43.7057026   77.5140462   78.1348513 
O    43.6222491   77.8737572   79.3135104 
N    44.8545484   77.5339279   77.4335932 
H    44.8297609   77.2920111   76.4419260 
C    46.0684395   78.1336985   77.9910629 
H    46.2921722   77.5988862   78.9341343 
C    47.2284682   77.8938856   77.0299710 
H    46.9575013   78.2709275   76.0212329 
H    48.0991285   78.4822280   77.3704773 
C    47.5961871   76.4138529   76.9146087 
H    47.9748633   76.0557300   77.8945365 
H    46.6784624   75.8273691   76.7077032 
C    48.6194450   76.0920434   75.8259580 
H    48.2795013   76.5213719   74.8625416 
H    49.6019513   76.5425543   76.0666994 
C    48.7385548   74.5884003   75.6900705 
H    49.0695864   74.1081725   76.6268708 
H    47.7597382   74.1516351   75.4182589 
N    49.6809288   74.1431036   74.6198738 
H    49.7267122   73.0909321   74.6855964 
H    49.2953529   74.3650350   73.6674373 
H    50.6159625   74.5691685   74.7006327 
H    45.9451625   79.2033892   78.2731409 
H    38.5794980   77.4652861   68.4933951 
C    39.4110625   77.0161321   69.0622121 
C    39.2307214   76.5338570   70.3653433 
H    38.2268264   76.4666027   70.8032272 
C    40.3444330   76.1456530   71.1173938 
H    40.2318670   75.7563095   72.1335418 
C    41.6266879   76.2240316   70.5715331 
H    42.4947565   75.9280561   71.1690313 
C    41.7999839   76.6494332   69.2511339 
H    42.8072834   76.6275722   68.8186927 
C    40.6974565   77.0517072   68.4975376 
H    40.8353101   77.3845556   67.4598223 
H    50.9889008   75.9930656   71.0768831 
C    50.6572161   76.0885686   70.0286447 
H    51.5214912   76.3063517   69.4006236 
H    50.2564346   75.1299726   69.7058488 
C    49.6178430   77.1206034   69.7992763 
N    48.3175724   76.7833631   69.5081760 
C    47.7057328   77.9045299   69.1722969 
H    46.6714280   77.9810001   68.8884650 
N    48.5409055   78.9540613   69.2505812 
H    48.3208218   79.8941024   68.9113000 
C    49.7625571   78.4744796   69.6505609 
H    50.6297125   79.0957626   69.7728128 
O    51.5752472   77.3513797   65.2304072 
C    50.3302805   77.4182978   65.4145209 
O    49.5768488   78.2760627   64.8757470 
C    49.6713665   76.3995930   66.3335961 
H    50.4404252   75.8282455   66.8603971 
H    49.0792605   76.9424018   67.0737600 
C    48.7407249   75.4579453   65.5705181 
H    47.9974089   76.0442034   65.0198418 
H    49.3105673   74.8739854   64.8407066 
C    48.0025794   74.4866260   66.5039449 
O    47.1585654   75.2350066   67.3922379 
H    46.2605151   75.1919962   66.9576765 
C    49.0420281   73.6976710   67.3138575 
O    49.0531426   73.8431239   68.5688394 
O    49.8187251   72.9572527   66.6655274 
C    47.1089493   73.4960931   65.7455173 
H    47.7107360   72.8609197   65.1017638 
H    46.6022580   72.8704939   66.4904270 
C    46.0483625   74.2220041   64.9303223 
O    45.3047828   75.0380266   65.5688624 
O    45.9854588   73.9659992   63.7100451 
Fe   45.1906817   71.8573273   73.3824002 
Fe   42.9730620   72.9004181   72.2317591 
Fe   44.4921773   74.3591587   74.0028741 
Fe   43.0503686   72.2992240   74.8629004 
Fe   46.7073308   72.7303847   71.4747906 
Fe   47.3087913   74.7939857   69.5298995 
Fe   45.9925410   75.2258980   72.0394017 
Fe   44.6107682   73.8042408   70.3192819 
C    45.0194063   73.5152303   72.2648145 
S    42.2027652   74.2399329   73.9103319 
S    43.1908582   70.8494163   73.1723064 
S    45.5165526   76.3343395   73.8883951 
S    45.2348027   72.7026983   75.4844843 
S    47.0457882   70.8327637   72.6470068 
S    45.2278185   75.9466036   69.9829093 
S    42.5321303   73.1705935   70.0881640 
S    46.2200257   72.6507941   69.2055494 
S    48.1224264   74.4323846   71.7629635 
H    41.5164509   72.5074636   72.1216856 
O    46.7949688   68.3036353   70.6911240 
H    46.0505697   67.6745537   70.5263532 
H    46.5278527   68.8705048   71.4555582 
O    48.9545942   71.5719618   75.1188136 
H    48.3607366   71.3233376   74.3448106 
H    49.5167119   70.7976277   75.3505956 
O    45.6394140   73.1796179   78.6364080 
H    45.2110178   73.0637087   77.7606744 
H    45.4940614   72.3411618   79.1346231 
O    48.1554371   72.1761752   77.8974049 
H    47.3049601   72.6516584   78.0641801 
H    48.2225808   72.0816001   76.9256387 
