# Supplementary material for: Protonation of Homocitrate and the E1 State of Fe-Nitrogenase Studied by QM/MM Calculations
Source: Inorg Chem. 2023 Nov 21;62(48):19433–45. doi: 10.1021/acs.inorgchem.3c02329 (PMC10698722; doi:10.1021/acs.inorgchem.3c02329)
Supplement: Supplementary file 2 — ic3c02329_si_002.zip [file ic3c02329_si_002.zip › Coord-B2-r2SCAN/S2B_5-BS2467.xyz]

188
Energy = -19531.6753236933
H    44.0620964   68.3549193   68.2772665 
C    43.4293232   69.2496570   68.5272370 
H    42.3932533   68.9415533   68.3011065 
C    43.5273180   69.5996131   70.0142123 
H    43.2432768   68.7744385   70.6918061 
H    44.5431658   69.9313691   70.2980316 
H    42.8435579   70.4236069   70.2718270 
C    43.8055383   70.4369582   67.6328013 
H    43.8374166   70.2078565   66.5547921 
H    43.0634614   71.2498388   67.7464700 
H    44.7823228   70.8640987   67.9243467 
H    49.4325395   69.7724653   67.8352750 
C    48.3898780   70.1104457   67.9527842 
H    48.2606065   71.0357528   67.3686330 
H    47.6929608   69.3338449   67.5997582 
N    48.1279602   70.3811219   69.3840168 
H    47.7447414   69.5430107   69.9061899 
H    48.9423586   70.8039337   69.8696861 
H    47.3643794   71.1512372   69.4597863 
H    38.6542326   73.6873655   66.0032385 
C    39.5416740   73.9790655   66.6391817 
H    39.2793906   74.8891248   67.2096904 
H    39.6851400   73.1787133   67.3906775 
C    40.8802411   74.1610674   65.9147195 
H    41.6913389   74.0065620   66.6533889 
H    41.0300461   73.3726337   65.1513303 
C    41.1438330   75.4944572   65.2198994 
O    40.2600627   76.3052786   64.9231419 
N    42.4516588   75.7180421   64.9373660 
H    43.2283943   75.0918069   65.1819489 
H    42.7091927   76.5198459   64.3621110 
H    36.3365142   69.0506854   70.1304829 
C    36.5673004   69.9033608   70.8159221 
H    35.7053658   70.5887216   70.8443014 
H    36.6851206   69.4792706   71.8346433 
C    37.7934177   70.6877628   70.4728738 
N    37.8533639   72.0175086   70.8220687 
C    39.0781029   72.4220488   70.5471643 
H    39.4901168   73.4217457   70.7025990 
N    39.8141713   71.4108951   70.0262141 
H    40.8102282   71.4933792   69.8168214 
C    39.0199761   70.2922073   69.9744419 
H    39.4035576   69.3341707   69.6349802 
H    41.8787983   71.2346061   78.8530295 
C    42.3774865   71.0032607   77.9015493 
H    42.2808191   69.9396491   77.6930238 
H    43.4289182   71.2759285   77.9922448 
S    41.5769698   71.9636899   76.5747639 
H    37.9577191   73.2847783   77.4018641 
C    37.5632302   73.5372191   76.3774906 
H    36.5793135   73.9702564   76.5831926 
H    38.2176795   74.3105411   75.9233265 
C    37.3601446   72.2989816   75.4843549 
O    36.3052432   72.1734329   74.8731126 
N    38.3982049   71.4525073   75.3921287 
H    39.2344518   71.5828861   75.9694655 
C    38.3519246   70.3087222   74.4881345 
H    37.7754295   70.6381569   73.6044050 
C    39.7672234   69.9659526   74.0549293 
H    39.7208663   69.2026639   73.2663748 
H    40.2793583   70.8563835   73.6264978 
O    40.5513138   69.4092515   75.0987596 
H    40.8933084   70.1549364   75.6433422 
H    37.8548777   69.4072160   74.8955538 
H    47.2356937   81.7689818   72.6571847 
H    47.0819916   80.1479805   73.2431745 
C    47.0774942   80.7144155   72.2918370 
H    47.9163225   80.3800124   71.6570558 
C    45.7272031   80.5993672   71.5808317 
O    45.0092002   81.5551340   71.3383187 
N    45.3584755   79.3274696   71.2367248 
H    45.9156611   78.5071951   71.4896749 
C    44.0330429   79.1237510   70.7199220 
H    43.7890077   79.9417123   70.0267736 
H    44.0188264   78.1552434   70.1869411 
C    42.8966544   79.0908408   71.7411334 
O    41.8052421   79.5669875   71.4114520 
N    43.1470888   78.4620084   72.9036104 
H    44.0512414   77.9770342   73.0279426 
C    42.1120333   78.0751895   73.8441152 
H    41.2692789   78.7778426   73.7241098 
H    41.7492240   77.0591116   73.5962928 
C    42.5637341   78.1508387   75.3153117 
O    42.9916480   79.1932743   75.7921332 
N    42.3964699   76.9958275   76.0154657 
H    42.1041194   76.1606703   75.5038596 
C    42.4921859   76.8700264   77.4644782 
H    41.6009005   77.2876031   77.9546992 
H    42.5192888   75.7853316   77.7366551 
C    43.6988363   77.5178546   78.1337409 
O    43.6145396   77.8796765   79.3118043 
N    44.8480435   77.5353089   77.4337689 
H    44.8259630   77.2881660   76.4428438 
C    46.0623148   78.1321763   77.9924563 
H    46.2864336   77.5944434   78.9337480 
C    47.2218458   77.8951801   77.0306024 
H    46.9528875   78.2818488   76.0251696 
H    48.0934126   78.4795285   77.3758845 
C    47.5865581   76.4153308   76.9063632 
H    47.9658647   76.0518888   77.8842175 
H    46.6679564   75.8300663   76.6985663 
C    48.6076399   76.0980919   75.8145126 
H    48.2667850   76.5353125   74.8548444 
H    49.5922164   76.5435033   76.0573810 
C    48.7235955   74.5949506   75.6719024 
H    49.0245741   74.1100160   76.6166696 
H    47.7512499   74.1632151   75.3711236 
N    49.6965016   74.1505204   74.6292249 
H    49.7530931   73.0988590   74.7081374 
H    49.3327140   74.3617119   73.6654226 
H    50.6234219   74.5892916   74.7309562 
H    45.9419907   79.2023430   78.2745382 
H    38.5810117   77.4640232   68.4937205 
C    39.4137604   77.0134073   69.0629516 
C    39.2284981   76.5284939   70.3648907 
H    38.2233010   76.4594724   70.7997129 
C    40.3402132   76.1482393   71.1255652 
H    40.2262756   75.7672201   72.1445436 
C    41.6249310   76.2386933   70.5885816 
H    42.4936734   75.9600144   71.1974685 
C    41.8040641   76.6547868   69.2663508 
H    42.8153314   76.6388809   68.8423416 
C    40.7035733   77.0515757   68.5053608 
H    40.8458212   77.3853974   67.4686154 
H    50.9928605   75.9909690   71.0770854 
C    50.6670918   76.0828989   70.0277082 
H    51.5331901   76.2924989   69.3995527 
H    50.2594548   75.1265876   69.7091688 
C    49.6382790   77.1223513   69.7957770 
N    48.3361366   76.7966363   69.5037072 
C    47.7344600   77.9246812   69.1695904 
H    46.7009283   78.0131320   68.8875565 
N    48.5801459   78.9656409   69.2499530 
H    48.3663314   79.9083959   68.9148785 
C    49.7965621   78.4744039   69.6509811 
H    50.6702703   79.0856993   69.7778703 
O    51.5754239   77.3482474   65.2307228 
C    50.3294497   77.4068458   65.4119673 
O    49.5719291   78.2626475   64.8752762 
C    49.6733055   76.3840296   66.3278172 
H    50.4448335   75.8059497   66.8437700 
H    49.0931213   76.9267910   67.0793828 
C    48.7286739   75.4510544   65.5711168 
H    47.9812030   76.0434988   65.0323084 
H    49.2871452   74.8699435   64.8296276 
C    47.9940725   74.4800451   66.5085739 
O    47.1540469   75.2308084   67.3994753 
H    46.2531959   75.1884207   66.9746332 
C    49.0355046   73.6911646   67.3172995 
O    49.0433306   73.8333729   68.5723537 
O    49.8137787   72.9523187   66.6688137 
C    47.0945151   73.4889993   65.7576361 
H    47.6919785   72.8465157   65.1160793 
H    46.5863767   72.8719909   66.5094335 
C    46.0373831   74.2169682   64.9385021 
O    45.2883316   75.0298746   65.5747054 
O    45.9845853   73.9676122   63.7160935 
Fe   44.4787900   74.4848317   74.0474281 
Fe   43.1197195   73.0695084   72.1965134 
Fe   45.1554209   71.9578700   73.4878231 
Fe   42.8916891   72.4580769   74.8052160 
Fe   47.3236946   74.8161660   69.5458420 
Fe   46.7232776   72.7300443   71.5506610 
Fe   44.6655890   73.8907802   70.3697754 
Fe   46.0502020   75.2613231   72.0940571 
C    45.0885769   73.5769275   72.3576023 
S    42.1451324   74.3543217   73.8431110 
S    43.1142946   70.9914272   73.0589438 
S    45.5239288   76.4309782   73.9042789 
S    45.0405470   72.8950226   75.5939032 
S    47.0237067   70.8617264   72.7873208 
S    45.2861228   76.0192243   70.0328765 
S    42.4477435   73.2930909   69.9071081 
S    46.1961352   72.6514703   69.2568964 
S    48.1636910   74.4199436   71.7689910 
H    43.0156169   72.1382433   69.5150275 
O    46.7841161   68.3883405   70.7328418 
H    46.0558874   67.7373989   70.6025017 
H    46.5435876   68.9499659   71.5127315 
O    48.9934772   71.5933775   75.1641346 
H    48.3887774   71.3429441   74.3955616 
H    49.5402021   70.8109605   75.4076897 
O    45.7337360   73.2436377   78.6861926 
H    45.2804042   73.1976192   77.8133378 
H    45.5409725   72.3963606   79.1512706 
O    48.1973024   72.1862079   77.9266025 
H    47.3565794   72.6792768   78.0961465 
H    48.2717035   72.0972032   76.9550694 
