# Supplementary material for: Protonation of Homocitrate and the E1 State of Fe-Nitrogenase Studied by QM/MM Calculations
Source: Inorg Chem. 2023 Nov 21;62(48):19433–45. doi: 10.1021/acs.inorgchem.3c02329 (PMC10698722; doi:10.1021/acs.inorgchem.3c02329)
Supplement: Supplementary file 2 — ic3c02329_si_002.zip [file ic3c02329_si_002.zip › Coord-B2-r2SCAN/S3A_5-BS2467.xyz]

188
Energy = -19531.6626421566
H    44.0710888   68.3607123   68.2781115 
C    43.4608030   69.2718501   68.5301387 
H    42.4112232   69.0186192   68.2930105 
C    43.5665852   69.6186923   70.0163258 
H    43.1473293   68.8461445   70.6878388 
H    44.6143901   69.7970097   70.3225942 
H    43.0259253   70.5569824   70.2196757 
C    43.9100529   70.4474580   67.6548225 
H    43.7526958   70.2851530   66.5745257 
H    43.3574147   71.3591068   67.9481101 
H    44.9780807   70.6819293   67.8183283 
H    49.4326136   69.7681402   67.8368931 
C    48.3886531   70.0974936   67.9586078 
H    48.2523351   71.0344541   67.3949716 
H    47.6956382   69.3248428   67.5899864 
N    48.1247275   70.3367495   69.3947916 
H    47.7390915   69.4890363   69.9027353 
H    48.9359836   70.7538809   69.8893536 
H    47.3585191   71.1012350   69.4752505 
H    38.6535149   73.6872656   66.0043514 
C    39.5394572   73.9792261   66.6429580 
H    39.2770151   74.8917191   67.2092921 
H    39.6802690   73.1828483   67.3990481 
C    40.8833158   74.1564174   65.9268106 
H    41.6866006   74.0136538   66.6763656 
H    41.0442115   73.3546273   65.1791397 
C    41.1495669   75.4810789   65.2164435 
O    40.2696587   76.2926230   64.9092021 
N    42.4583598   75.6997178   64.9324596 
H    43.2328044   75.0757628   65.1878318 
H    42.7181051   76.4968478   64.3518141 
H    36.3392339   69.0499685   70.1299979 
C    36.5756189   69.9015139   70.8146420 
H    35.7141039   70.5874850   70.8447383 
H    36.6917366   69.4749191   71.8323888 
C    37.8017305   70.6904292   70.4717000 
N    37.8529908   72.0211118   70.8202059 
C    39.0764757   72.4325973   70.5393920 
H    39.4862692   73.4346012   70.6879007 
N    39.8189069   71.4269456   70.0176804 
H    40.8235231   71.5275492   69.8135312 
C    39.0319110   70.3038651   69.9714908 
H    39.4195619   69.3471983   69.6322989 
H    41.8790415   71.2323667   78.8557699 
C    42.3781522   70.9960246   77.9076796 
H    42.2702589   69.9339039   77.6964089 
H    43.4321082   71.2576027   78.0001109 
S    41.5873746   71.9696887   76.5868123 
H    37.9573549   73.2848078   77.4012962 
C    37.5630813   73.5364417   76.3754892 
H    36.5780358   73.9668794   76.5799091 
H    38.2175657   74.3103476   75.9221385 
C    37.3622485   72.2966702   75.4830116 
O    36.3071729   72.1718632   74.8721513 
N    38.3999474   71.4499785   75.3919987 
H    39.2357947   71.5811702   75.9696861 
C    38.3541472   70.3062116   74.4865686 
H    37.7788720   70.6355994   73.6022202 
C    39.7697603   69.9655206   74.0541040 
H    39.7262812   69.1966641   73.2710851 
H    40.2763491   70.8548094   73.6174315 
O    40.5577580   69.4200924   75.1019566 
H    40.8992810   70.1717961   75.6385121 
H    37.8564186   69.4057801   74.8948629 
H    47.2364764   81.7688674   72.6570497 
H    47.0818274   80.1482352   73.2425179 
C    47.0773015   80.7150372   72.2906884 
H    47.9140211   80.3793779   71.6540633 
C    45.7222845   80.6030419   71.5883910 
O    44.9827603   81.5520188   71.3897722 
N    45.3615438   79.3357527   71.2163950 
H    45.9588288   78.5201162   71.3688216 
C    44.0366465   79.1357971   70.6964420 
H    43.7908562   79.9407420   69.9883964 
H    44.0159732   78.1564740   70.1813315 
C    42.9050183   79.1147624   71.7220198 
O    41.7995166   79.5465667   71.3900844 
N    43.1808928   78.5271672   72.9041977 
H    44.1303027   78.1764351   73.0512435 
C    42.1653171   78.0687155   73.8355358 
H    41.2851493   78.7254029   73.7199378 
H    41.8558629   77.0390924   73.5682477 
C    42.6064243   78.1466408   75.3080028 
O    43.0499965   79.1856946   75.7799741 
N    42.4231821   76.9959049   76.0107016 
H    42.1200599   76.1621226   75.5014565 
C    42.5060500   76.8710032   77.4621062 
H    41.6153629   77.2976364   77.9452537 
H    42.5236770   75.7859016   77.7359583 
C    43.7150196   77.5095469   78.1364229 
O    43.6327508   77.8698390   79.3137272 
N    44.8681887   77.5219625   77.4373732 
H    44.8314672   77.2974210   76.4429031 
C    46.0783154   78.1298396   77.9935038 
H    46.2960364   77.6036995   78.9419496 
C    47.2530552   77.8785186   77.0498189 
H    47.0017185   78.2580057   76.0350119 
H    48.1173117   78.4697490   77.4003060 
C    47.6253293   76.3956341   76.9543983 
H    47.9554052   76.0407348   77.9515724 
H    46.7134293   75.8056254   76.7261406 
C    48.7073918   76.0477434   75.9236618 
H    48.5164171   76.5633781   74.9584018 
H    49.6973739   76.4095292   76.2587487 
C    48.7308756   74.5447637   75.7129984 
H    48.9584407   74.0078409   76.6500639 
H    47.7444462   74.1788625   75.3687058 
N    49.7065008   74.0673372   74.6891366 
H    49.6841072   73.0062319   74.7529157 
H    49.3898615   74.3146859   73.7185877 
H    50.6600697   74.4300456   74.8318824 
H    45.9504698   79.2023818   78.2725229 
H    38.5795425   77.4667619   68.4932425 
C    39.4119291   77.0203647   69.0622160 
C    39.2351078   76.5509538   70.3701544 
H    38.2328003   76.4859267   70.8116717 
C    40.3503573   76.1711303   71.1230714 
H    40.2386478   75.7920027   72.1431681 
C    41.6298140   76.2399986   70.5706295 
H    42.5004359   75.9421055   71.1634395 
C    41.8005771   76.6547236   69.2467847 
H    42.8063099   76.6217167   68.8117700 
C    40.6970425   77.0528485   68.4936610 
H    40.8317394   77.3758512   67.4523457 
H    50.9898716   75.9920257   71.0790228 
C    50.6582502   76.0861960   70.0325195 
H    51.5207144   76.3071048   69.4031032 
H    50.2578511   75.1272496   69.7097995 
C    49.6162730   77.1158911   69.8066147 
N    48.3145214   76.7753747   69.5277262 
C    47.7029930   77.8933681   69.1798879 
H    46.6696235   77.9632388   68.8897557 
N    48.5396610   78.9447342   69.2426616 
H    48.3205202   79.8815160   68.8933277 
C    49.7624673   78.4684812   69.6433618 
H    50.6314778   79.0896832   69.7549546 
O    51.5699393   77.3529902   65.2364458 
C    50.3248704   77.4194934   65.4212051 
O    49.5713790   78.2748164   64.8786601 
C    49.6672472   76.4033795   66.3445922 
H    50.4379734   75.8316541   66.8680862 
H    49.0798707   76.9477748   67.0872025 
C    48.7289873   75.4631997   65.5888961 
H    47.9822931   76.0506988   65.0442797 
H    49.2932266   74.8803423   64.8533691 
C    47.9950585   74.4884328   66.5239132 
O    47.1522211   75.2299495   67.4192116 
H    46.2550737   75.1950889   66.9839065 
C    49.0382055   73.6999797   67.3287489 
O    49.0501036   73.8428364   68.5841228 
O    49.8173592   72.9654992   66.6761469 
C    47.1022838   73.4999131   65.7618679 
H    47.7056358   72.8635945   65.1205315 
H    46.5894775   72.8761498   66.5040638 
C    46.0496364   74.2304098   64.9400500 
O    45.3096654   75.0523432   65.5742976 
O    45.9907417   73.9738157   63.7193070 
Fe   44.5138557   74.3348853   73.9872569 
Fe   43.0407731   72.9301617   72.1722407 
Fe   45.1479034   71.8725058   73.4736906 
Fe   42.9176765   72.4086484   74.8154104 
Fe   46.7160914   72.6643745   71.5356718 
Fe   46.0120442   75.1630283   71.9817845 
Fe   44.5582686   73.7565015   70.3140658 
Fe   47.2901915   74.7707710   69.5653767 
C    45.0707599   73.5039474   72.3014197 
S    42.1959703   74.3204931   73.8593393 
S    43.1028036   70.9003746   73.1009526 
S    45.4972920   76.4155619   73.9146126 
S    45.0858117   72.8017469   75.5859655 
S    47.0322887   70.8046917   72.7723300 
S    45.2133964   75.9413017   69.9797131 
S    42.4410541   73.1888166   70.0278273 
S    46.2295376   72.6300428   69.2470185 
S    48.1469287   74.3899337   71.7998980 
H    46.7084608   76.2874156   74.4803139 
O    46.7976300   68.3243994   70.7229539 
H    46.0456220   67.7058975   70.5570718 
H    46.5432964   68.8845196   71.4973732 
O    48.9330283   71.5394037   75.1541370 
H    48.3391855   71.2837834   74.3707444 
H    49.5094145   70.7739321   75.3860820 
O    45.6979412   73.2378570   78.6839690 
H    45.2675949   73.1413777   77.8012187 
H    45.4990515   72.4131937   79.1866189 
O    48.1595086   72.1767764   77.9188847 
H    47.3052021   72.6421549   78.1068763 
H    48.1828845   72.0351919   76.9504257 
