# Supplementary material for: Protonation of Homocitrate and the E1 State of Fe-Nitrogenase Studied by QM/MM Calculations
Source: Inorg Chem. 2023 Nov 21;62(48):19433–45. doi: 10.1021/acs.inorgchem.3c02329 (PMC10698722; doi:10.1021/acs.inorgchem.3c02329)
Supplement: Supplementary file 2 — ic3c02329_si_002.zip [file ic3c02329_si_002.zip › Coord-B2-r2SCAN/S2B_3-BS2467.xyz]

188
Energy = -19531.6781229929
H    44.0721957   68.3632529   68.2740451 
C    43.4640296   69.2777278   68.5178468 
H    42.4134353   69.0161063   68.2930505 
C    43.5827655   69.6467752   69.9970248 
H    43.1986744   68.8730869   70.6871667 
H    44.6276450   69.8655489   70.2864666 
H    43.0045490   70.5609600   70.2073227 
C    43.9023332   70.4425800   67.6222452 
H    43.7885586   70.2484722   66.5425951 
H    43.3065782   71.3421188   67.8599270 
H    44.9536955   70.7237221   67.8154744 
H    49.4341280   69.7696195   67.8359479 
C    48.3922207   70.1030547   67.9554205 
H    48.2644176   71.0414065   67.3920112 
H    47.6957653   69.3354815   67.5833816 
N    48.1276629   70.3434952   69.3908156 
H    47.7546270   69.4954760   69.9067114 
H    48.9352756   70.7729697   69.8822511 
H    47.3541796   71.1000798   69.4713754 
H    38.6562681   73.6856450   66.0015505 
C    39.5477785   73.9737411   66.6335812 
H    39.2907746   74.8868897   67.2013841 
H    39.6898109   73.1725109   67.3844767 
C    40.8834431   74.1464837   65.8984595 
H    41.7029392   73.9628800   66.6208442 
H    41.0115305   73.3694095   65.1196298 
C    41.1549421   75.4882358   65.2228978 
O    40.2721168   76.3049387   64.9374486 
N    42.4623660   75.7132591   64.9422942 
H    43.2421736   75.0852396   65.1774011 
H    42.7173023   76.5205523   64.3731864 
H    36.3334337   69.0496687   70.1315491 
C    36.5592804   69.9013601   70.8183370 
H    35.6958815   70.5847380   70.8476279 
H    36.6781668   69.4761393   71.8363407 
C    37.7851024   70.6835089   70.4733078 
N    37.8598746   72.0088191   70.8351467 
C    39.0891445   72.3997197   70.5569166 
H    39.5116508   73.3918746   70.7324293 
N    39.8111985   71.3864436   70.0197011 
H    40.8087038   71.4632372   69.7969057 
C    39.0033471   70.2797263   69.9619265 
H    39.3714810   69.3191836   69.6129124 
H    41.8774048   71.2353258   78.8553308 
C    42.3739602   71.0054264   77.9055879 
H    42.2846339   69.9416062   77.6964182 
H    43.4226869   71.2892277   77.9890577 
S    41.5487902   71.9615046   76.5909949 
H    37.9567255   73.2850348   77.4017148 
C    37.5618130   73.5369501   76.3768730 
H    36.5775871   73.9688414   76.5822846 
H    38.2170930   74.3104257   75.9230011 
C    37.3580787   72.2983773   75.4834027 
O    36.3028427   72.1735866   74.8725184 
N    38.3957555   71.4518897   75.3905395 
H    39.2332706   71.5855712   75.9652656 
C    38.3529387   70.3073047   74.4870128 
H    37.7799086   70.6349298   73.6006185 
C    39.7708933   69.9656913   74.0593517 
H    39.7299565   69.2065822   73.2664058 
H    40.2853583   70.8583647   73.6382161 
O    40.5497077   69.4021091   75.1034256 
H    40.8755603   70.1419781   75.6641957 
H    37.8553914   69.4066034   74.8950999 
H    47.2363361   81.7695434   72.6578541 
H    47.0825555   80.1483064   73.2439338 
C    47.0792440   80.7154911   72.2933809 
H    47.9193600   80.3813595   71.6604199 
C    45.7313289   80.6005413   71.5797984 
O    45.0139952   81.5548798   71.3290651 
N    45.3648561   79.3265293   71.2404066 
H    45.9142063   78.5078289   71.5142172 
C    44.0409953   79.1187860   70.7235323 
H    43.7986004   79.9252337   70.0161642 
H    44.0298770   78.1421153   70.2050364 
C    42.9022630   79.1005800   71.7430941 
O    41.8120354   79.5769025   71.4081775 
N    43.1502169   78.4770770   72.9084288 
H    44.0546838   77.9903520   73.0324226 
C    42.1160784   78.0780402   73.8445963 
H    41.2650238   78.7707579   73.7251909 
H    41.7669690   77.0573441   73.5946787 
C    42.5639719   78.1503894   75.3165303 
O    42.9832503   79.1940427   75.7982102 
N    42.4039793   76.9915284   76.0125683 
H    42.1176677   76.1552596   75.4991902 
C    42.4927296   76.8680385   77.4630237 
H    41.5982518   77.2863640   77.9470737 
H    42.5194208   75.7843515   77.7363808 
C    43.6969460   77.5189561   78.1347637 
O    43.6105157   77.8823501   79.3121103 
N    44.8462302   77.5381740   77.4349973 
H    44.8242075   77.2831129   76.4462868 
C    46.0625853   78.1353866   77.9900770 
H    46.2931977   77.5969968   78.9297218 
C    47.2155328   77.9009467   77.0194450 
H    46.9376692   78.2854808   76.0155204 
H    48.0901909   78.4849487   77.3579172 
C    47.5774805   76.4213195   76.8930930 
H    47.9635180   76.0582158   77.8684173 
H    46.6572032   75.8368495   76.6911557 
C    48.5899161   76.1028003   75.7946868 
H    48.2317459   76.5227450   74.8334900 
H    49.5704869   76.5646068   76.0221995 
C    48.7227523   74.5996316   75.6670218 
H    49.0482867   74.1280554   76.6103249 
H    47.7497595   74.1525963   75.3897940 
N    49.6814957   74.1569850   74.6107680 
H    49.7535565   73.1071506   74.6995667 
H    49.2966360   74.3541181   73.6516919 
H    50.6047928   74.6084650   74.6898846 
H    45.9420674   79.2038814   78.2737068 
H    38.5805845   77.4689329   68.4955792 
C    39.4139980   77.0291104   69.0696606 
C    39.2313932   76.5713187   70.3814439 
H    38.2252258   76.4887593   70.8107669 
C    40.3459699   76.2372744   71.1573966 
H    40.2325047   75.8764921   72.1830300 
C    41.6329899   76.3464679   70.6257483 
H    42.5055083   76.0954218   71.2425281 
C    41.8093947   76.7348981   69.2931885 
H    42.8233808   76.7265757   68.8766199 
C    40.7038394   77.0821626   68.5155552 
H    40.8431263   77.3923450   67.4713253 
H    50.9908821   75.9919910   71.0773087 
C    50.6617164   76.0854841   70.0287437 
H    51.5263644   76.3008407   69.4007147 
H    50.2592481   75.1272510   69.7078953 
C    49.6265230   77.1196910   69.7959691 
N    48.3248904   76.7897810   69.5022844 
C    47.7204939   77.9157629   69.1678131 
H    46.6867265   77.9991902   68.8843381 
N    48.5625497   78.9598023   69.2486756 
H    48.3490923   79.9014447   68.9109282 
C    49.7804016   78.4724853   69.6496558 
H    50.6524698   79.0869716   69.7744117 
O    51.5743646   77.3501225   65.2301706 
C    50.3287305   77.4113411   65.4120793 
O    49.5736719   78.2699309   64.8763427 
C    49.6719968   76.3845275   66.3245377 
H    50.4444696   75.8085008   66.8410919 
H    49.0861458   76.9207439   67.0745826 
C    48.7328668   75.4490613   65.5630759 
H    47.9895541   76.0394071   65.0167348 
H    49.2972700   74.8639702   64.8298890 
C    47.9954966   74.4781835   66.4984491 
O    47.1530152   75.2265760   67.3885217 
H    46.2509057   75.1749228   66.9672568 
C    49.0394312   73.6935635   67.3073631 
O    49.0523915   73.8408241   68.5616074 
O    49.8187467   72.9563289   66.6581605 
C    47.1003775   73.4841313   65.7464464 
H    47.7009383   72.8463175   65.1042350 
H    46.5955079   72.8625682   66.4966258 
C    46.0387782   74.2067564   64.9297920 
O    45.2867145   75.0142598   65.5691651 
O    45.9837584   73.9589838   63.7070647 
Fe   44.4816331   74.4872405   73.9984075 
Fe   43.1142588   73.0353460   72.1585235 
Fe   45.1732604   71.9474161   73.4596491 
Fe   42.8437460   72.4494733   74.8205820 
Fe   47.3151678   74.8002456   69.5246700 
Fe   46.7334072   72.7280902   71.5224471 
Fe   44.6542631   73.8273879   70.3214901 
Fe   46.0211334   75.2498415   72.0284888 
C    45.0826081   73.5556178   72.3156742 
S    42.1415511   74.3436203   73.7975796 
S    43.1249127   70.9784646   73.0711847 
S    45.5205379   76.4363282   73.8372314 
S    45.0288195   72.9041582   75.5604372 
S    47.0495220   70.8674404   72.7705330 
S    45.2423071   75.9684753   69.9562390 
S    42.4761237   73.1246891   69.8535631 
S    46.2261538   72.6286868   69.2332518 
S    48.1502845   74.4348512   71.7504127 
H    41.7913625   74.2804480   69.8996387 
O    46.8121149   68.3503374   70.7569536 
H    46.0625578   67.7262223   70.6113414 
H    46.5692810   68.9257266   71.5252905 
O    49.0115583   71.5926970   75.1633386 
H    48.4080483   71.3373821   74.3961001 
H    49.5606663   70.8123074   75.4103853 
O    45.7276522   73.2264329   78.6643207 
H    45.2896645   73.1716697   77.7838423 
H    45.5374254   72.3797739   79.1313331 
O    48.2061751   72.1940614   77.9375576 
H    47.3596739   72.6797607   78.1018641 
H    48.2875017   72.1066195   76.9669583 
