# Supplementary material for: Protonation of Homocitrate and the E1 State of Fe-Nitrogenase Studied by QM/MM Calculations
Source: Inorg Chem. 2023 Nov 21;62(48):19433–45. doi: 10.1021/acs.inorgchem.3c02329 (PMC10698722; doi:10.1021/acs.inorgchem.3c02329)
Supplement: Supplementary file 2 — ic3c02329_si_002.zip [file ic3c02329_si_002.zip › Coord-B2-r2SCAN/C3457-BS2468.xyz]

188
Energy = -19531.6537320464
H    44.0708570   68.3620949   68.2782753 
C    43.4611162   69.2751704   68.5306748 
H    42.4111819   69.0228292   68.2931701 
C    43.5689428   69.6210670   70.0170640 
H    43.1451004   68.8503865   70.6873870 
H    44.6185966   69.7911032   70.3239755 
H    43.0357681   70.5638775   70.2229885 
C    43.9102032   70.4526306   67.6576720 
H    43.7539318   70.2914654   66.5767032 
H    43.3563850   71.3640529   67.9509152 
H    44.9776699   70.6886351   67.8236769 
H    49.4325423   69.7640003   67.8343841 
C    48.3868912   70.0858280   67.9519994 
H    48.2545118   71.0359108   67.4096000 
H    47.7005252   69.3195170   67.5584718 
N    48.1130077   70.2869495   69.3928215 
H    47.7348380   69.4245405   69.8911120 
H    48.9182624   70.7057562   69.8958391 
H    47.3350120   71.0306992   69.4897943 
H    38.6527817   73.6872632   66.0043665 
C    39.5377941   73.9794299   66.6430615 
H    39.2751358   74.8915064   67.2101376 
H    39.6784994   73.1824733   67.3982293 
C    40.8802261   74.1570809   65.9254533 
H    41.6858384   74.0121942   66.6718361 
H    41.0389115   73.3587321   65.1738216 
C    41.1458807   75.4829384   65.2176581 
O    40.2658037   76.2942116   64.9114406 
N    42.4550868   75.7020938   64.9342337 
H    43.2272748   75.0751123   65.1867984 
H    42.7146263   76.4970196   64.3507923 
H    36.3422848   69.0517741   70.1293435 
C    36.5836332   69.9051723   70.8119914 
H    35.7237059   70.5930759   70.8412619 
H    36.6988362   69.4802049   71.8305858 
C    37.8117025   70.6947305   70.4712076 
N    37.8582136   72.0261167   70.8198414 
C    39.0822232   72.4413125   70.5485566 
H    39.4870167   73.4450222   70.7033645 
N    39.8311672   71.4379688   70.0313499 
H    40.8363254   71.5353113   69.8375027 
C    39.0465919   70.3119904   69.9793086 
H    39.4396621   69.3573200   69.6405383 
H    41.8772558   71.2325987   78.8568067 
C    42.3733147   70.9972558   77.9088455 
H    42.2775719   69.9341091   77.7005497 
H    43.4237512   71.2749755   77.9920173 
S    41.5521361   71.9591955   76.5991333 
H    37.9562655   73.2866283   77.4025844 
C    37.5614407   73.5397395   76.3781273 
H    36.5784986   73.9739464   76.5838618 
H    38.2170919   74.3114663   75.9233775 
C    37.3565711   72.3010716   75.4859628 
O    36.3017215   72.1766402   74.8753601 
N    38.3927730   71.4523777   75.3943433 
H    39.2279726   71.5831167   75.9725737 
C    38.3459269   70.3096101   74.4885514 
H    37.7689925   70.6402167   73.6059058 
C    39.7605530   69.9689246   74.0531676 
H    39.7164355   69.2068474   73.2638526 
H    40.2692806   70.8612654   73.6253736 
O    40.5480748   69.4104314   75.0946178 
H    40.8682727   70.1522548   75.6558340 
H    37.8518010   69.4075025   74.8958895 
H    47.2354470   81.7694425   72.6576126 
H    47.0816376   80.1482904   73.2435017 
C    47.0763335   80.7156231   72.2926783 
H    47.9138976   80.3814415   71.6561834 
C    45.7242318   80.6043592   71.5836637 
O    45.0062201   81.5596219   71.3413011 
N    45.3550100   79.3317104   71.2411235 
H    45.9183233   78.5155529   71.4911592 
C    44.0307458   79.1231442   70.7233195 
H    43.7874381   79.9327065   70.0199524 
H    44.0143373   78.1496698   70.2000470 
C    42.8904865   79.1011986   71.7414893 
O    41.8044714   79.5823226   71.4066140 
N    43.1346769   78.4756397   72.9070595 
H    44.0406070   77.9984648   73.0371020 
C    42.1009776   78.0795154   73.8449512 
H    41.2531966   78.7766893   73.7284110 
H    41.7425395   77.0623845   73.5923316 
C    42.5587326   78.1510930   75.3139597 
O    43.0042937   79.1881358   75.7864512 
N    42.3850263   76.9980403   76.0175185 
H    42.0599988   76.1709506   75.5136545 
C    42.4900815   76.8697759   77.4667675 
H    41.6018164   77.2867589   77.9620591 
H    42.5185525   75.7849172   77.7375798 
C    43.6988637   77.5164309   78.1325799 
O    43.6156901   77.8748693   79.3117324 
N    44.8478238   77.5351278   77.4318840 
H    44.8230706   77.2998614   76.4382164 
C    46.0623951   78.1314077   77.9924936 
H    46.2809210   77.5951162   78.9358078 
C    47.2241107   77.8867034   77.0344224 
H    46.9602533   78.2711718   76.0266031 
H    48.0973336   78.4673639   77.3815965 
C    47.5844059   76.4055562   76.9136379 
H    47.9594121   76.0414814   77.8926667 
H    46.6653856   75.8226637   76.7026922 
C    48.6099025   76.0850738   75.8264185 
H    48.2705472   76.5137320   74.8622975 
H    49.5905959   76.5387790   76.0681297 
C    48.7363297   74.5813681   75.6933207 
H    49.0415671   74.1028894   76.6398456 
H    47.7659747   74.1399063   75.3981852 
N    49.7119607   74.1336259   74.6537031 
H    49.7508534   73.0779057   74.7256883 
H    49.3657723   74.3646120   73.6911137 
H    50.6455827   74.5543671   74.7711858 
H    45.9425654   79.2023240   78.2740294 
H    38.5787292   77.4661165   68.4928201 
C    39.4096345   77.0185745   69.0621956 
C    39.2250521   76.5446718   70.3672899 
H    38.2195865   76.4729672   70.8007179 
C    40.3368609   76.1735033   71.1287615 
H    40.2199151   75.7928280   72.1470270 
C    41.6214954   76.2555511   70.5900282 
H    42.4871825   75.9705671   71.1954369 
C    41.7991362   76.6684478   69.2665153 
H    42.8070848   76.6459632   68.8357622 
C    40.6986215   77.0582904   68.5039979 
H    40.8392455   77.3841403   67.4645119 
H    50.9909805   75.9929270   71.0756344 
C    50.6623083   76.0886802   70.0260037 
H    51.5274308   76.3027359   69.3974576 
H    50.2546495   75.1328775   69.7035528 
C    49.6285445   77.1270606   69.7996765 
N    48.3263149   76.7940784   69.5144072 
C    47.7186507   77.9197106   69.1840656 
H    46.6849646   78.0060430   68.9012574 
N    48.5593359   78.9665264   69.2592556 
H    48.3411442   79.9062775   68.9184556 
C    49.7793631   78.4809343   69.6542540 
H    50.6496461   79.0977119   69.7768940 
O    51.5646004   77.3452647   65.2355219 
C    50.3183498   77.3988501   65.4143462 
O    49.5584398   78.2486467   64.8725817 
C    49.6649898   76.3749993   66.3351007 
H    50.4381951   75.7980157   66.8492789 
H    49.0872215   76.9177615   67.0862072 
C    48.7174276   75.4411827   65.5825729 
H    47.9680221   76.0337247   65.0472612 
H    49.2725881   74.8605593   64.8385816 
C    47.9911840   74.4627778   66.5188275 
O    47.1500128   75.1992966   67.4226220 
H    46.2531569   75.1732786   66.9810299 
C    49.0348064   73.6715774   67.3178972 
O    49.0316266   73.8019956   68.5726627 
O    49.8190076   72.9435875   66.6636450 
C    47.0912354   73.4756884   65.7639535 
H    47.6886056   72.8370478   65.1193590 
H    46.5784366   72.8539701   66.5085751 
C    46.0400823   74.2172193   64.9485096 
O    45.3045378   75.0371320   65.5922899 
O    45.9839647   73.9759744   63.7257099 
Fe   44.3219942   74.5138652   74.0913073 
Fe   43.0878373   73.0179694   72.2395109 
Fe   45.1032188   71.7892847   73.4961937 
Fe   42.8494450   72.4045916   74.8203320 
Fe   47.3397237   74.8013725   69.5644350 
Fe   46.0183611   75.3996579   72.0883873 
Fe   44.6173623   73.8049615   70.4224645 
Fe   46.8159344   72.5933773   71.4991684 
C    45.0861181   73.5606846   72.3840994 
S    42.0380552   74.2770876   73.8675873 
S    43.0532591   70.9235363   73.0841105 
S    45.4565615   76.4536994   73.9495904 
S    45.0014944   72.8716062   75.5759123 
S    47.0748676   70.7594171   72.8466473 
S    45.2613058   75.9690241   70.0495258 
S    42.5037505   73.2321071   70.1048737 
S    46.2034986   72.6027052   69.3343258 
S    48.1396397   74.4715293   71.7802974 
H    46.0127464   73.4736893   73.0521682 
O    46.8100884   68.3113543   70.7434007 
H    46.0495805   67.7012770   70.5873784 
H    46.5848462   68.8686437   71.5311598 
O    49.0136063   71.5776416   75.1715917 
H    48.4100290   71.2940004   74.4089071 
H    49.5668172   70.8054380   75.4379130 
O    45.7425594   73.2320952   78.6749973 
H    45.2782687   73.1740274   77.8086760 
H    45.5485403   72.3946058   79.1571489 
O    48.2036825   72.1754136   77.9164441 
H    47.3595839   72.6633218   78.0852319 
H    48.2783548   72.0797035   76.9451442 
